# Supplementary material for: Gene, Protein, and in Silico Analyses of FoxO, an Evolutionary Conserved Transcription Factor in the Sea Urchin Paracentrotus lividus
Source: Genes (Basel). 2024 Aug 15;15(8):1078. doi: 10.3390/genes15081078 (PMC11353378; doi:10.3390/genes15081078)
Supplement: Supplementary file 1 [file genes-15-01078-s001.zip]

Archive with 9 entries (9 files):
- Fig. S1.pdf
- Fig. S2.pdf
- Fig. S3.pdf
- FIG. S4.pdf
- Fig. S5.pdf
- Fig. S6.pdf
- Fig. S7.pdf
- File S1.pdf
- Table S1.xlsx
