# Supplementary material for: Gene, Protein, and in Silico Analyses of FoxO, an Evolutionary Conserved Transcription Factor in the Sea Urchin Paracentrotus lividus
Source: Genes (Basel). 2024 Aug 15;15(8):1078. doi: 10.3390/genes15081078 (PMC11353378; doi:10.3390/genes15081078)
Supplement: Supplementary file 1 [file genes-15-01078-s001.zip › Table S1.xlsx]

## Sheet: Sheet1
miRTarBase_FOXO3_validated	MBS_3'UTR_ENST00000343882	FOXO_P.lividus_predicted		miRTarBase_FOXO3 intersect with FOXO_P.lividus_predicted	MBS_3'UTR intersect with FOXO_P.lividus_predicted
hsa-miR-126-3p	hsa-miR-3667-3p	hsa-miR-1183		hsa-miR-665	hsa-miR-3127-3p
hsa-miR-29a-3p	hsa-miR-3127-3p	hsa-miR-601		hsa-miR-6747-3p	hsa-miR-10394-5p
hsa-miR-96-5p	hsa-miR-6756-3p	hsa-miR-296-3p			hsa-miR-6798-5p
hsa-miR-100-5p	hsa-miR-6503-5p	hsa-miR-3127-3p			hsa-miR-4758-5p
hsa-miR-182-3p	hsa-miR-6853-5p	hsa-miR-1205
hsa-miR-217	hsa-miR-1258	hsa-miR-6823-5p
hsa-miR-223-3p	hsa-miR-3692-5p	hsa-miR-4433a-3p
hsa-miR-132-3p	hsa-miR-593-3p	hsa-miR-6818-3p
hsa-miR-9-5p	hsa-miR-6762-5p	hsa-miR-10394-5p
hsa-miR-221-3p	hsa-miR-6845-5p	hsa-miR-6881-3p
hsa-miR-222-3p	hsa-miR-373-3p	hsa-miR-205-5p
hsa-miR-155-5p	hsa-miR-520a-3p	hsa-miR-541-3p
hsa-miR-23a-3p	hsa-miR-520b-3p	hsa-miR-6798-5p
hsa-miR-182-5p	hsa-miR-520c-3p	hsa-miR-4649-5p
hsa-miR-197-3p	hsa-miR-520d-3p	hsa-miR-3135a
hsa-miR-629-3p	hsa-miR-520e-3p	hsa-miR-549a-5p
hsa-miR-155-3p	hsa-miR-342-5p	hsa-miR-4758-5p
hsa-let-7c-5p	hsa-miR-4664-5p	hsa-miR-4667-3p
hsa-miR-26a-5p	hsa-miR-6782-5p	hsa-miR-650
hsa-miR-615-3p	hsa-miR-1914-3p	hsa-miR-6794-5p
hsa-miR-744-5p	hsa-miR-5194	hsa-miR-665
hsa-miR-218-5p	hsa-miR-7160-5p	hsa-miR-6856-5p
hsa-miR-498	hsa-miR-1293	hsa-miR-597-3p
hsa-miR-520a-5p	hsa-miR-6756-5p	hsa-miR-6887-5p
hsa-miR-525-5p	hsa-miR-6748-5p	hsa-miR-448
hsa-miR-23a-5p	hsa-miR-6769a-5p	hsa-miR-138-5p
hsa-miR-23b-5p	hsa-miR-6769b-5p	hsa-miR-30c-1-3p
hsa-miR-1976	hsa-miR-6804-5p	hsa-miR-3074-5p
hsa-miR-4279	hsa-miR-6848-5p	hsa-miR-10523-5p
hsa-miR-4722-3p	hsa-miR-4725-3p	hsa-miR-6747-3p
hsa-miR-5089-5p	hsa-miR-6780b-5p	hsa-miR-4734
hsa-miR-3927-5p	hsa-miR-6824-5p	hsa-miR-3925-5p
hsa-miR-6506-5p	hsa-miR-3690	hsa-miR-130b-3p
hsa-miR-619-5p	hsa-miR-6781-5p	hsa-miR-1182
hsa-miR-6727-3p	hsa-miR-6757-3p	hsa-miR-1289
hsa-miR-6747-3p	hsa-miR-1247-5p
hsa-miR-6832-3p	hsa-miR-615-5p
hsa-miR-3653-5p	hsa-miR-3126-3p
hsa-miR-335-5p	hsa-miR-4526
hsa-miR-21-5p	hsa-miR-634
hsa-miR-142-5p	hsa-miR-1238-5p
hsa-miR-126-5p	hsa-miR-4758-5p
hsa-miR-590-5p	hsa-miR-1284
hsa-miR-548c-3p	hsa-miR-323a-5p
hsa-miR-621	hsa-miR-5008-3p
hsa-miR-671-5p	hsa-miR-4661-5p
hsa-miR-100-3p	hsa-miR-11401
hsa-miR-340-5p	hsa-miR-6732-5p
hsa-miR-665	hsa-miR-6798-5p
hsa-miR-1228-3p	hsa-miR-1909-3p
hsa-miR-1179	hsa-miR-6722-3p
hsa-miR-4275	hsa-miR-6867-5p
hsa-miR-4328	hsa-miR-6805-5p
hsa-miR-3622a-3p	hsa-miR-197-3p
hsa-miR-3622b-3p	hsa-miR-4722-5p
hsa-miR-4714-3p	hsa-miR-6808-5p
hsa-miR-4786-3p	hsa-miR-1827
hsa-miR-4795-5p	hsa-miR-3918
hsa-miR-4795-3p	hsa-miR-1207-5p
hsa-miR-5590-3p	hsa-miR-4763-3p
hsa-miR-548av-3p	hsa-miR-6893-5p
hsa-miR-6069	hsa-miR-4795-5p
hsa-miR-6079	hsa-miR-12131
hsa-miR-6828-5p	hsa-miR-4632-5p
hsa-miR-6882-5p	hsa-miR-6879-5p
	hsa-miR-324-5p
	hsa-miR-33b-3p
	hsa-miR-3943
	hsa-miR-1287-3p
	hsa-miR-1251-5p
	hsa-miR-6777-3p
	hsa-miR-4286
	hsa-miR-6832-3p
	hsa-miR-10393-5p
	hsa-miR-6764-5p
	hsa-miR-4423-5p
	hsa-miR-942-5p
	hsa-miR-320a-5p
	hsa-miR-4724-3p
	hsa-miR-6780b-3p
	hsa-miR-1915-5p
	hsa-miR-4312
	hsa-miR-6882-3p
	hsa-miR-877-3p
	hsa-miR-6843-3p
	hsa-miR-4793-3p
	hsa-miR-4498
	hsa-miR-185-3p
	hsa-miR-6085
	hsa-miR-6813-5p
	hsa-miR-4524b-3p
	hsa-miR-6815-5p
	hsa-miR-6865-5p
	hsa-miR-10394-5p
	hsa-miR-4757-5p
	hsa-miR-6744-3p
	hsa-miR-6775-3p
	hsa-miR-1227-5p
	hsa-miR-7155-5p
	hsa-miR-326
	hsa-miR-330-5p
	hsa-miR-1911-3p
	hsa-miR-4688
	hsa-miR-6743-5p
	hsa-miR-383-5p
	hsa-miR-4755-3p
	hsa-miR-185-5p
	hsa-miR-4306
	hsa-miR-4436a
	hsa-miR-5006-5p
	hsa-miR-4496
	hsa-miR-3125
	hsa-miR-3916
	hsa-miR-1266-5p
	hsa-miR-5090
	hsa-miR-6775-5p
	hsa-miR-10396a-5p
	hsa-miR-6855-5p
	hsa-miR-593-5p
	hsa-miR-9851-3p
	hsa-miR-139-3p
	hsa-miR-4787-3p
	hsa-miR-619-5p
	hsa-miR-1976
	hsa-miR-504-3p
	hsa-miR-4462
	hsa-miR-6758-5p
	hsa-miR-154-3p
	hsa-miR-487a-3p
	hsa-miR-6791-3p
	hsa-miR-3664-5p
	hsa-miR-122-5p
	hsa-miR-516b-5p
	hsa-miR-4742-5p
	hsa-miR-4701-5p
	hsa-miR-6820-5p
	hsa-miR-6830-5p
